# Supplementary material for: Hepatic Steatosis and Diet in Adult Celiac Disease: A Cross-Sectional Study
Source: Nutrients. 2025 Nov 15;17(22):3577. doi: 10.3390/nu17223577 (PMC12655135; doi:10.3390/nu17223577)
Supplement: Supplementary file 1 [file nutrients-17-03577-s001.zip]

Archive with 1 entries (1 files):
- nutrients-3936496-supplementary.pdf
